# Supplementary material for: GAVISUNK: genome assembly validation via inter-SUNK distances in Oxford Nanopore reads
Source: Bioinformatics. 2022 Nov 2;39(1):btac714. doi: 10.1093/bioinformatics/btac714 (PMC9805576; doi:10.1093/bioinformatics/btac714)
Supplement: btac714_Supplementary_Data [file btac714_supplementary_data.zip]

Archive with 3 entries (2 files):
- btac714_Supplementary_Data/
- btac714_Supplementary_Data/GAVISUNK_20220923_Figs_S1-S6.docx
- btac714_Supplementary_Data/GAVISUNK_20220923_TableS1-S4.xlsx
