# Supplementary material for: GAVISUNK: genome assembly validation via inter-SUNK distances in Oxford Nanopore reads
Source: Bioinformatics. 2022 Nov 2;39(1):btac714. doi: 10.1093/bioinformatics/btac714 (PMC9805576; doi:10.1093/bioinformatics/btac714)
Supplement: btac714_Supplementary_Data [file btac714_supplementary_data.zip › btac714_Supplementary_Data/GAVISUNK_20220923_TableS1-S4.xlsx]

## Sheet: S1. Genome-wide results
Supplementary Table 1. Results of genome-wide analysis.
Sample		Inter-SUNK validation gaps	(Mbp)	Non-cenSata, non-rDNA gaps	(Mbp)	SegDupb gaps	(Mbp)	Assembly size (Gbp)	ONT Coverage
									>100kbp (x)
HG02723	hap1	343	51.3	59	13.2	15	1.1	3.049	26.1
	hap2	200	31.6	113	16.3	0	0	3.027	26.5
Pseudodiploid	CHM13	103	31.7	4	1.2	3	0.9	3.055	38.9
	CHM1	274	23.9	59	7.6	15	1.3	3.03	39.9
aCentromeric satellite bSegmental duplications, excluding centromeric satellite and rDNA repeats

## Sheet: S2. CHM13 validation gaps
chr	Start	End	type	spanned in 2pass	centromeric	HOR	qh	rdna	sd	size	inter-SUNK distance	coverage_prob
chr13	5770469	9174328	gap		X			X	X	3403859	3403860	0.000373245
chr21	3118235	5570653	gap		X			X	X	2452418	2415189	0.000927604
chr15	2455480	4666065	gap		X			X	X	2210585	1485732	0.00230149
chr22	4792736	5547731	gap		X			X	X	754995	754996	0.00729203
chr14	2100640	2741434	gap		X			X	X	640794	640795	0.0127588
chr9	67720009	69193786	gap		X		X			1473777	464280	0.0482265
chr2	85401198	85758663	gap							357465	357466	0.131328
chr9	59019771	59473805	gap		X		X			454034	342260	0.151843
chr9	61211373	62255017	gap		X		X			1043644	341721	0.153317
chr9	65681754	66189625	gap		X		X			507871	337579	0.159352
chr9	70290665	71140231	gap		X		X			849566	308820	0.211102
chr9	57365965	58084879	gap		X					718914	303052	0.221587
chr16	76558669	76862032	gap				X		X	303363	303364	0.221587
chr9	56199250	56701844	gap		X		X			502594	302624	0.223742
chr11	88686368	88976790	gap						X	290422	290423	0.251213
chr7	66882979	67150397	gap	X					X	267418	267419	0.312755
chr9	55308345	55607226	gap		X		X			298881	246053	0.380052
chr9	59486868	59938062	gap		X		X			451194	237929	0.41239
chr15	13270091	13505792	gap		X					235701	235702	0.419857
chr9	60157254	60986479	gap		X		X			829225	231332	0.435108
chr9	70008102	70263639	gap		X		X			255537	220214	0.479118
chr9	53018210	53231168	gap		X		X			212958	211916	0.517235
chr9	53683734	54320032	gap		X		X			636298	209811	0.525941
chr18	18574097	18783509	gap	X	X	X				209412	209413	0.525941
chr1	137325263	137800970	gap		X		X			475707	205102	0.543587
chr18	18920906	19149218	gap	X	X	X				228312	195979	0.588953
chr9	52529084	53005197	gap		X		X			476113	182119	0.649986
chr9	66793601	67101902	gap		X		X			308301	177040	0.673806
chr22	13502864	13675122	gap	X	X	X				172258	172259	0.697653
chr1	134909723	135070393	gap		X		X			160670	160671	0.754252
chr9	66328060	66650392	gap		X		X			322332	158744	0.763505
chr9	58359808	58729528	gap		X		X			369720	152758	0.790766
chr6	60120609	60311031	gap	X	X	X				190422	149710	0.80406
chr16	44418847	44567538	gap		X		X			148691	148692	0.808435
chr9	54399656	54549900	gap		X		X			150244	147092	0.812779
chr9	62994431	63350977	gap		X		X			356546	144285	0.825625
chr9	54559671	55161790	gap		X		X			602119	142837	0.834013
chr6	60369327	60511279	gap	X	X					141952	141953	0.838152
chr16	43234272	43371967	gap		X		X			137695	137696	0.854302
chr9	49774584	50797944	gap		X		X			1023360	136020	0.858234
chr7	63044101	63215298	gap	X	X	X				171197	130520	0.880848
chr15	16839461	16968687	gap		X	X				129226	129227	0.884444
chr16	45986713	46236746	gap		X		X			250033	126609	0.894915
chr9	56933686	57067152	gap		X		X			133466	121447	0.911266
chr1	141796002	141973046	gap		X		X			177044	116348	0.926162
chr9	58753272	59014877	gap		X		X			261605	105686	0.95355
chr1	137839586	138079576	gap		X		X			239990	104457	0.955668
chr1	141448454	141603783	gap		X		X			155329	104785	0.955668
chr1	122474798	122644846	gap		X	X				170048	99474	0.965341
chr1	141219074	141346393	gap		X		X			127319	98109	0.967094
chr9	62482094	62621655	gap		X		X			139561	98072	0.967094
chr1	136663057	136794649	gap		X		X			131592	91952	0.977749
chr9	67426424	67487775	gap		X		X			61351	91368	0.977749
chr1	131127896	131386866	gap		X		X			258970	86462	0.983724
chr1	139281444	139439175	gap		X		X			157731	86101	0.983724
chr13	15746009	15834435	gap	X	X	X				88426	84086	0.985764
chr1	135754981	135847615	gap		X		X			92634	83638	0.986712
chr1	133355038	133485526	gap		X		X			130488	80868	0.989287
chr1	131577446	131866142	gap		X		X			288696	78191	0.990791
chr1	132881749	133281499	gap		X		X			399750	75521	0.99275
chr1	133506130	133631988	gap		X		X			125858	72035	0.994385
chr1	130964392	131080644	gap		X		X			116252	71969	0.994864
chr1	131395053	131466274	gap		X		X			71221	71222	0.994864
chr1	134236265	134344667	gap		X		X			108402	70599	0.995311
chr1	135916321	136328230	gap		X		X			411909	70104	0.995311
chr16	42060596	42167997	gap		X		X			107401	65661	0.997127
chr1	134027783	134119790	gap		X		X			92007	60930	0.998352
chr13	4184794	4252422	gap		X		X			67628	58580	0.998708
chr16	42676201	42770543	gap		X		X			94342	58795	0.998708
chr16	42959937	43031535	gap		X					71598	58848	0.998708
chr10	40218299	40275807	gap	X	X	X				57508	57509	0.998862
chr16	42597205	42650752	gap		X		X			53547	55116	0.999127
chr15	6802532	6904099	gap	X	X					101567	54304	0.999239
chr15	12764445	12888384	gap	X	X					123939	54625	0.999239
chr1	132007608	132058713	gap		X		X			51105	51106	0.999509
chr1	129881032	129944544	gap		X		X			63512	50198	0.99958
chr1	132518198	132666764	gap		X		X			148566	48501	0.999696
chr1	137104207	137216545	gap		X		X			112338	48007	0.999696
chr1	141980178	142161194	gap		X		X			181016	48454	0.999696
chr1	140365923	140458629	gap		X		X			92706	47966	0.999744
chr1	133825422	133941734	gap		X		X			116312	44035	0.999851
chr1	131476062	131531441	gap		X		X			55379	43465	0.999877
chr1	138774925	138828835	gap		X		X			53910	41887	0.999918
chr1	130152695	130193004	gap		X		X			40309	40310	0.999934
chr1	140657839	140883893	gap		X		X			226054	40134	0.999934
chr1	138437521	138477201	gap		X		X			39680	39681	0.999947
chr1	141674911	141761578	gap		X		X			86667	37114	0.999966
chr1	130009098	130043786	gap		X		X			34688	34689	0.999984
chr1	135289311	135449393	gap		X		X			160082	32872	0.999991
chr3	94067124	94097836	gap	X	X	X				30712	30713	0.999995
chr15	7903291	7931879	gap	X	X					28588	28589	0.999997
chr1	140243201	140316094	gap		X		X			72893	26963	0.999999
chr1	140938639	140973918	gap		X		X			35279	26266	0.999999
chr9	50892754	50933630	gap		X		X			40876	24500	0.999999
chr15	12429187	12451662	gap	X	X					22475	22476	1
chr16	52081511	52123047	gap		X		X			41536	22028	1
chr16	51346344	51361163	gap		X		X			14819	21808	1
chr13	175479	225995	gap		X		X			50516	20313	1
chr16	44876894	44915693	gap	X	X					38799	20376	1
chr15	7187424	7204739	gap	X	X					17315	17316	1
chr13	319158	345581	gap		X					26423	14825	1
chr13	240979	259584	gap	X	X					18605	13038	1
chr1	130088031	130100191	gap		X		X			12160	12161	1

## Sheet: S3. CHM13 simulated gaps
Chr	Start	End	inter-sunk distance	coverage_prob	cen	rdna	sd
chr13	9174329	12578189	3403860	0.000373245	X	X	X
chr21	5533424	7948613	2415189	0.000927604	X	X	X
chr15	3941212	5426944	1485732	0.00230149	X	X	X
chr22	5547732	6302728	754996	0.00729203	X	X	X
chr14	2741435	3382230	640795	0.0127588	X	X	X
chr9	59473806	59816066	342260	0.151843	X
chr9	61938522	62280243	341721	0.153317	X
chr9	66019333	66356912	337579	0.159352	X
chr9	68029402	68338795	309393	0.209064	X
chr9	124916859	125222793	305934	0.217335
chr16	76862033	77165397	303364	0.221587
chr9	56613182	56915806	302624	0.223742	X
chr9	62255018	62547682	292664	0.24642	X
chr11	88976791	89267214	290423	0.251213			X
chr4	52601896	52875402	273506	0.295525	X
chr9	71140232	71408922	268690	0.309826	X
chr7	67150398	67417817	267419	0.312755
chr9	68729507	68987008	257501	0.343404	X
chr7	77546997	77801154	254157	0.353096
chr13	36395872	36649444	253572	0.356376
chr9	55554398	55800451	246053	0.380052	X
chr15	13505793	13741495	235702	0.419857	X
chrX	99264340	99494340	230000	0.438988
chr15	44994912	45219592	224680	0.462777
chr9	70228316	70448530	220214	0.479118	X
chr10	100099597	100317625	218028	0.487433
chr1	219903486	220116857	213371	0.508613
chrX	106811627	107021671	210044	0.521577
chr12	112268460	112478082	209622	0.525941
chr9	57365965	57573076	207111	0.534725	X
chr1	137800971	138006073	205102	0.543587	X
chr12	112004225	112209526	205301	0.543587
chr2	219331755	219527920	196165	0.584344
chr12	71718219	71912218	193999	0.59822
chr9	52711203	52893322	182119	0.649986	X
chr2	208943928	209123189	179261	0.664269
chr3	42887570	43063403	175833	0.68335
chr22	13675123	13847382	172259	0.697653	X
chr11	115976094	116147781	171687	0.702413
chr7	67508918	67671876	162958	0.744935
chr11	45541529	45704516	162987	0.744935
chr3	160223555	160384845	161290	0.749601
chr2	149069655	149226896	157241	0.768102
chr10	90354051	90504236	150185	0.799657
chr6	60311032	60460742	149710	0.80406	X
chr13	15710061	15858674	148613	0.808435	X
chr16	44567539	44716231	148692	0.808435	X
chr2	25094004	25241355	147351	0.812779
chr5	64460929	64607608	146679	0.817094
chr9	55045055	55187892	142837	0.834013	X
chr1	52424055	52565419	141364	0.838152
chr9	54025295	54167108	141813	0.838152	X
chr4	176135639	176276214	140575	0.842252
chr3	98930849	99068744	137895	0.854302
chr9	50540920	50676940	136020	0.858234	X
chr12	93834368	93970062	135694	0.862121
chr3	32193533	32327567	134034	0.865962
chr14	32923207	33057975	134768	0.865962
chr9	62398637	62532198	133561	0.869756	X
chr7	63174621	63305141	130520	0.880848	X
chr2	219475946	219603705	127759	0.891478
chr6	24450479	24576643	126164	0.894915
chr5	92716641	92834602	117961	0.923302
chr14	15539804	15655304	115500	0.92896	X
chr9	29057071	29159872	102801	0.95972
chr7	66826261	66922846	96585	0.970425			X
chr18	32527663	32612685	85022	0.984768
chr14	23295951	23373959	78008	0.990791
chr3	82972837	83047932	75095	0.99275
chr5	153592857	153668355	75498	0.99275
chr3	18751218	18825422	74204	0.99333
chr15	8200146	8273693	73547	0.993874	X
chrX	129118246	129191382	73136	0.993874
chr2	203860977	203933382	72405	0.994385
chr7	28094692	28167041	72349	0.994385
chr14	11883612	11949729	66117	0.996816	X

## Sheet: S4. Sensitivity test
Assembly error		Heterozygous errors						Homozgyous errors (inserted into both CHM1 and CHM13)						Overall
		Error introduced into CHM13			Error introduced into CHM1			Error detection in CHM13			Error detection in CHM1
Type	Size (kbp)	True positive rate (%)	False positive rate (%)	False negative rate (%)	True positive rate (%)	False positive rate (%)	False negative rate (%)	True positive rate (%)	False positive rate (%)	False negative rate (%)	True positive rate (%)	False positive rate (%)	False negative rate (%)	Sensitivity (%)	Precision (%)
Insertion	1	0	0	100	0	10	100	0	0	100	0	0	100	0	0
	10	100	0	0	30	0	70	90	0	10	30	0	70	62.5	100
	50	90	0	10	70	0	30	100	0	0	70	0	30	82.5	100
	100	100	0	0	80	0	20	100	0	0	80	0	20	90	100
Deletion	1	0	0	100	0	0	100	0	0	100	0	0	100	0	--
	10	0	0	100	0	0	100	10	0	90	90	0	10	25	100
	50	60	0	40	100	0	0	100	0	0	100	0	0	90	100
	100	80	0	20	100	0	0	70	0	30	100	0	0	87.5	100
All rates were quantified from 10 independent tests.
The true positive rate is defined as the detection rate of an introduced error.
The false positive rate is defined as the detection rate of a non-existent error.
The false negative rate is defined as the detection failure rate of an introduced error.
